# Supplementary material for: Kaempferol Interferes with Varicella-Zoster Virus Replication in Human Foreskin Fibroblasts
Source: Pharmaceuticals (Basel). 2022 Dec 19;15(12):1582. doi: 10.3390/ph15121582 (PMC9788135; doi:10.3390/ph15121582)
Supplement: Supplementary file 1 [file pharmaceuticals-15-01582-s001.zip]

Archive with 1 entries (1 files):
- pharmaceuticals-2049419-supplementary.pdf
